# Supplementary material for: Correction: Pleiotropic Effect of AccD5 and AccE5 Depletion in Acyl-Coenzyme A Carboxylase Activity and in Lipid Biosynthesis in Mycobacteria
Source: PLoS One. 2020 Nov 11;15(11):e0242528. doi: 10.1371/journal.pone.0242528 (PMC7657537; doi:10.1371/journal.pone.0242528)
Supplement: S11 File — (XLS) [file pone.0242528.s011.xls]

## Sheet: ~GR6 (2)
LINE- 1 Line Width: 3 Pixels
Sensitivity	Noise	Min. Area	Max. Area	Auto Noise	Baseline	Kernel
8	0.2000			Yes	Automatic	50
Peak #	Area	Height	Percent	Start(pixel)	Apex(pixel)	End(pixel)	Separation
1	52730525	4790981	6890	214	229	241	VV
2	47135261	-59459	6158	241	261	261	VV
3	292982306	25829967	38280	261	272	286	VV
4	372522081	24987098	48672	332	352	381	VV
LINE- 2 Line Width: 3 Pixels
Sensitivity	Noise	Min. Area	Max. Area	Auto Noise	Baseline	Kernel
8	0.0800			Yes	Automatic	50
Peak #	Area	Height	Percent	Start(pixel)	Apex(pixel)	End(pixel)	Separation
1	16497315	1599483	8008	209	224	236	BV
2	7822237	882063	3797	237	250	254	VV
3	59471475	5411689	28867	254	265	278	VV
4	122228510	10022268	59329	330	348	369	VV
LINE- 3 Line Width: 3 Pixels
Sensitivity	Noise	Min. Area	Max. Area	Auto Noise	Baseline	Kernel
8	0.0200			Yes	Automatic	50
Peak #	Area	Height	Percent	Start(pixel)	Apex(pixel)	End(pixel)	Separation
1	41504541	4192233	7431	211	223	234	VV
2	32646558	3999543	5845	236	250	253	VV
3	220552086	19087531	39490	253	265	279	VV
4	263798238	19497960	47233	331	350	372	VV
LINE- 4 Line Width: 3 Pixels
Sensitivity	Noise	Min. Area	Max. Area	Auto Noise	Baseline	Kernel
8	0.0500			Yes	Automatic	50
Peak #	Area	Height	Percent	Start(pixel)	Apex(pixel)	End(pixel)	Separation
1	14608185	1429244	6773	210	224	235	VV
2	3448811	17469	1599	239	254	254	VV
3	35586272	3089071	16499	254	266	279	VV
4	162041595	13075765	75129	335	354	374	VV
LINE- 5 Line Width: 3 Pixels
Sensitivity	Noise	Min. Area	Max. Area	Auto Noise	Baseline	Kernel
8	0.0300			Yes	Automatic	50
Peak #	Area	Height	Percent	Start(pixel)	Apex(pixel)	End(pixel)	Separation
1	29147980	2755273	7436	215	229	240	VV
2	25938272	-27953	6617	244	261	261	VV
3	150654171	13134565	38435	261	272	286	VV
4	186233867	13690706	47512	342	363	383	VV
LINE- 6 Line Width: 3 Pixels
Sensitivity	Noise	Min. Area	Max. Area	Auto Noise	Baseline	Kernel
8	0.1000			Yes	Automatic	50
Peak #	Area	Height	Percent	Start(pixel)	Apex(pixel)	End(pixel)	Separation
1	13871335	1277318	6615	216	230	241	VV
2	2783514	16312	1327	246	261	261	VV
3	28992461	2405299	13826	261	272	286	VV
4	164054207	12979249	78232	342	362	382	VV
LINE- 7 Line Width: 3 Pixels
Sensitivity	Noise	Min. Area	Max. Area	Auto Noise	Baseline	Kernel
8	0.1000			Yes	Automatic	50
Peak #	Area	Height	Percent	Start(pixel)	Apex(pixel)	End(pixel)	Separation
1	27934307	2540144	26810	226	243	256	VV
2	13942790	1284573	13382	256	269	276	VV
3	44391932	4127386	42605	276	287	301	VV
4	17924795	1164638	17203	357	373	394	VV
LINE- 8 Line Width: 3 Pixels
Sensitivity	Noise	Min. Area	Max. Area	Auto Noise	Baseline	Kernel
8	0.0500			Yes	Automatic	50
Peak #	Area	Height	Percent	Start(pixel)	Apex(pixel)	End(pixel)	Separation
1	6556176	548319	5965	230	245	256	VV
2	2002067	-20538	1822	260	277	277	VV
3	16248254	1335941	14783	277	289	303	VV
4	85103393	6199693	77430	349	370	391	VV

## Sheet: labeled
	LINE- 1 Line Width: 3 Pixels
	Sensitivity	Noise	Min. Area	Max. Area	Auto Noise	Baseline	Kernel
	8	0.2000			Yes	Automatic	50
T2	Peak #	Area	Height	Percent	Start(pixel)	Apex(pixel)	End(pixel)	Separation
Epoxy	1	52730525	4790981	6890	214	229	241	VV
Alpha'	2	47135261	-59459	6158	241	261	261	VV
Alpha	3	292982306	25829967	38280	261	272	286	VV
FAMEs	4	372522081	24987098	48672	332	352	381	VV
	LINE- 2 Line Width: 3 Pixels
	Sensitivity	Noise	Min. Area	Max. Area	Auto Noise	Baseline	Kernel
	8	0.0800			Yes	Automatic	50
T2 ATc	Peak #	Area	Height	Percent	Start(pixel)	Apex(pixel)	End(pixel)	Separation
Epoxy	1	16497315	1599483	8008	209	224	236	BV
Alpha'	2	7822237	882063	3797	237	250	254	VV
Alpha	3	59471475	5411689	28867	254	265	278	VV
FAMEs	4	122228510	10022268	59329	330	348	369	VV
	LINE- 3 Line Width: 3 Pixels
	Sensitivity	Noise	Min. Area	Max. Area	Auto Noise	Baseline	Kernel
	8	0.0200			Yes	Automatic	50
T3	Peak #	Area	Height	Percent	Start(pixel)	Apex(pixel)	End(pixel)	Separation
Epoxy	1	41504541	4192233	7431	211	223	234	VV
Alpha'	2	32646558	3999543	5845	236	250	253	VV
Alpha	3	220552086	19087531	39490	253	265	279	VV
FAMEs	4	263798238	19497960	47233	331	350	372	VV
	LINE- 4 Line Width: 3 Pixels
	Sensitivity	Noise	Min. Area	Max. Area	Auto Noise	Baseline	Kernel
	8	0.0500			Yes	Automatic	50
T3 Atc	Peak #	Area	Height	Percent	Start(pixel)	Apex(pixel)	End(pixel)	Separation
Epoxy	1	14608185	1429244	6773	210	224	235	VV
Alpha'	2	3448811	17469	1599	239	254	254	VV
Alpha	3	35586272	3089071	16499	254	266	279	VV
FAMEs	4	162041595	13075765	75129	335	354	374	VV
	LINE- 5 Line Width: 3 Pixels
	Sensitivity	Noise	Min. Area	Max. Area	Auto Noise	Baseline	Kernel
	8	0.0300			Yes	Automatic	50
T4	Peak #	Area	Height	Percent	Start(pixel)	Apex(pixel)	End(pixel)	Separation
Epoxy	1	29147980	2755273	7436	215	229	240	VV
Alpha'	2	25938272	-27953	6617	244	261	261	VV
Alpha	3	150654171	13134565	38435	261	272	286	VV
FAMEs	4	186233867	13690706	47512	342	363	383	VV
	LINE- 6 Line Width: 3 Pixels
	Sensitivity	Noise	Min. Area	Max. Area	Auto Noise	Baseline	Kernel
	8	0.1000			Yes	Automatic	50
T4 Atc	Peak #	Area	Height	Percent	Start(pixel)	Apex(pixel)	End(pixel)	Separation
Epoxy	1	13871335	1277318	6615	216	230	241	VV
Alpha'	2	2783514	16312	1327	246	261	261	VV
Alpha	3	28992461	2405299	13826	261	272	286	VV
FAMEs	4	164054207	12979249	78232	342	362	382	VV
	LINE- 7 Line Width: 3 Pixels
	Sensitivity	Noise	Min. Area	Max. Area	Auto Noise	Baseline	Kernel
	8	0.1000			Yes	Automatic	50
	Peak #	Area	Height	Percent	Start(pixel)	Apex(pixel)	End(pixel)	Separation
	1	27934307	2540144	26810	226	243	256	VV
	2	13942790	1284573	13382	256	269	276	VV
	3	44391932	4127386	42605	276	287	301	VV
	4	17924795	1164638	17203	357	373	394	VV
	LINE- 8 Line Width: 3 Pixels
	Sensitivity	Noise	Min. Area	Max. Area	Auto Noise	Baseline	Kernel
	8	0.0500			Yes	Automatic	50
	Peak #	Area	Height	Percent	Start(pixel)	Apex(pixel)	End(pixel)	Separation
	1	6556176	548319	5965	230	245	256	VV
	2	2002067	-20538	1822	260	277	277	VV
	3	16248254	1335941	14783	277	289	303	VV
	4	85103393	6199693	77430	349	370	391	VV

## Sheet: analyzed
	LINE- 1 Line Width: 3 Pixels
	Sensitivity	Noise	Min. Area	Max. Area	Auto Noise	Baseline	Kernel
	8	0.2000			Yes	Automatic	50
T2	Peak #	Area	Height	Percent	Start(pixel)	Apex(pixel)	End(pixel)	Separation
Epoxy	1	52730525	4790981	6890	214	229	241	VV
Alpha'	2	47135261	-59459	6158	241	261	261	VV
Alpha	3	292982306	25829967	38280	261	272	286	VV
FAMEs	4	372522081	24987098	48672	332	352	381	VV
	LINE- 2 Line Width: 3 Pixels
	Sensitivity	Noise	Min. Area	Max. Area	Auto Noise	Baseline	Kernel
	8	0.0800			Yes	Automatic	50
T2 ATc	Peak #	Area	Height	Percent	Start(pixel)	Apex(pixel)	End(pixel)	Separation
Epoxy	1	16497315	1599483	8008	209	224	236	BV
Alpha'	2	7822237	882063	3797	237	250	254	VV				FAMEs			Alpha			Alpha'			Epoxy
Alpha	3	59471475	5411689	28867	254	265	278	VV				T2	T3	T4	T2	T3	T4	T2	T3	T4	T2	T3	T4
FAMEs	4	122228510	10022268	59329	330	348	369	VV			No ATc	372522081	263798238	186233867	17924795	292982306	220552086	150654171	44391932	47135261	32646558	25938272	13942790
											ATc	122228510	162041595	164054207	85103393	59471475	35586272	28992461	16248254	7822237	3448811	2783514	2002067
	LINE- 3 Line Width: 3 Pixels
	Sensitivity	Noise	Min. Area	Max. Area	Auto Noise	Baseline	Kernel
	8	0.0200			Yes	Automatic	50
T3	Peak #	Area	Height	Percent	Start(pixel)	Apex(pixel)	End(pixel)	Separation
Epoxy	1	41504541	4192233	7431	211	223	234	VV
Alpha'	2	32646558	3999543	5845	236	250	253	VV
Alpha	3	220552086	19087531	39490	253	265	279	VV
FAMEs	4	263798238	19497960	47233	331	350	372	VV
	LINE- 4 Line Width: 3 Pixels
	Sensitivity	Noise	Min. Area	Max. Area	Auto Noise	Baseline	Kernel
	8	0.0500			Yes	Automatic	50
T3 Atc	Peak #	Area	Height	Percent	Start(pixel)	Apex(pixel)	End(pixel)	Separation
Epoxy	1	14608185	1429244	6773	210	224	235	VV
Alpha'	2	3448811	17469	1599	239	254	254	VV
Alpha	3	35586272	3089071	16499	254	266	279	VV
FAMEs	4	162041595	13075765	75129	335	354	374	VV
	LINE- 5 Line Width: 3 Pixels
	Sensitivity	Noise	Min. Area	Max. Area	Auto Noise	Baseline	Kernel
	8	0.0300			Yes	Automatic	50
T4	Peak #	Area	Height	Percent	Start(pixel)	Apex(pixel)	End(pixel)	Separation
Epoxy	1	29147980	2755273	7436	215	229	240	VV
Alpha'	2	25938272	-27953	6617	244	261	261	VV
Alpha	3	150654171	13134565	38435	261	272	286	VV
FAMEs	4	186233867	13690706	47512	342	363	383	VV
	LINE- 6 Line Width: 3 Pixels
	Sensitivity	Noise	Min. Area	Max. Area	Auto Noise	Baseline	Kernel
	8	0.1000			Yes	Automatic	50
T4 Atc	Peak #	Area	Height	Percent	Start(pixel)	Apex(pixel)	End(pixel)	Separation
Epoxy	1	13871335	1277318	6615	216	230	241	VV
Alpha'	2	2783514	16312	1327	246	261	261	VV
Alpha	3	28992461	2405299	13826	261	272	286	VV
FAMEs	4	164054207	12979249	78232	342	362	382	VV
	LINE- 7 Line Width: 3 Pixels
	Sensitivity	Noise	Min. Area	Max. Area	Auto Noise	Baseline	Kernel
	8	0.1000			Yes	Automatic	50
	Peak #	Area	Height	Percent	Start(pixel)	Apex(pixel)	End(pixel)	Separation
	1	27934307	2540144	26810	226	243	256	VV
	2	13942790	1284573	13382	256	269	276	VV
	3	44391932	4127386	42605	276	287	301	VV
	4	17924795	1164638	17203	357	373	394	VV
	LINE- 8 Line Width: 3 Pixels
	Sensitivity	Noise	Min. Area	Max. Area	Auto Noise	Baseline	Kernel
	8	0.0500			Yes	Automatic	50
	Peak #	Area	Height	Percent	Start(pixel)	Apex(pixel)	End(pixel)	Separation
	1	6556176	548319	5965	230	245	256	VV
	2	2002067	-20538	1822	260	277	277	VV
	3	16248254	1335941	14783	277	289	303	VV
	4	85103393	6199693	77430	349	370	391	VV
